# Supplementary material for: The complete genome sequence of five pre-2013 Escherichia coli sequence type (ST)1193 strains reveals insights into an emerging pathogen
Source: Access Microbiol. 2024 Oct 18;6(10):000894.v3. doi: 10.1099/acmi.0.000894.v3 (PMC11488385; doi:10.1099/acmi.0.000894.v3)
Supplement: Uncited Table S1. [file acmi-6-00894-s002.xlsx]

## Sheet: Key
Key to Supplementary Tables
Supplementary Table S1. Escherichia coli ST1193 strains sequenced in this study
Supplementary Table S2. Mobile genetic elements identified in Escherichia coli ST1193 strain MS10858
Supplementary Table S3. Major regions of difference identified in Escherichia coli ST1193 strain MS10858 as compared to other E. coli complete genomes
Supplementary Table S4. BLASTn results summary of 92,421 bp region of difference incorporated within GI-pheU of ST1193 strain MS8320
Supplementary Table S5. Genes encoding virulence determinants of five Australian Escherichia coli ST1193 isolates
Supplementary Table S6. Quality control metrics for the Illumina short-read sequence data for the Escherichia coli strains used in this study
Supplementary Table S7. Quality control metrics for the nanopore long-read sequence data for the Escherichia coli strains used in this study

## Sheet: Table_S1
Supplementary Table S1. Escherichia coli ST1193 strains sequenced in this study
	Escherichia coli ST1193 strain
Characteristics	MS10711	MS10858	MS10860	MS8320	MS8324
Collection year	2010	2007	2007	2012	2011
Country	Australia	Australia	Australia	Australia	Australia
State/Territory	Western Australia	Queensland	New South Wales	Northern Territory	Western Australia
Host	Human	Human	Human	Human	Human
Host sex	Male	Female	Female	Female	Male
Host age	9 years	Not recorded	76 years	70 years	59 years
Clinical presentation	Urinary tract infection	Urinary tract infection	Urinary tract infection	Urinary tract infection	Urinary tract infection
Anatomical site	Urine	Urine	Urine	Urine	Urine
Alternate ID	GNB 2889	QU054	QU059	CS12-NT018	CS12-WA103
PubMed ID	AGAR*	20570998	20570998	24468775	24468775
*The Australian Group on Antimicrobial Resistance Gram-negative Sepsis Outcome Program (http://agargroup.org.au)

## Sheet: Table_S2
Supplementary Table S2. Mobile genetic elements identified in Escherichia coli ST1193 strain MS10858
Region	Genome coordinates	Size (bp)	Type	GC%	Insert site	Description and virulence related or other notable genes
GI-aspU	241,616 to 277,330	35715	Genomic Island	50.4	tRNA-aspU	No integrase identified, phage-related proteins, hypothetical proteins, Insertion sequence at 3' end: ISAs1 family
GI-thrW	337,773 to 344,969	7197	Genomic Island	43.7	tRNA-thrW	Integrase present, regulator protein PapX, Sat toxin, insertion sequence: IS1 family (partial); small GI
GI-argU	600,765 to 602,711	1947	Cryptic Genomic Island	44.5	tRNA-argU	Integrase present, SAM-dependent methyltransferase; small degenerate GI
Prophage 1	1,164,876 to 1,211,441	46566	Intact Phage	51.5	Splits potABCD operon (polyamine transport)	Integrase present, phage proteins, SAM-dependent methyltransferase, hypothetical proteins
Prophage 2	1,224,239 to 1,253,978	29740	Questionable phage	46.5	d/s of icdA	Integrase present, multiple IS present, phage proteins, putative adhesin, sitABCD operon: Iron transporter, ompC outer membrane protein
Prophage 3	1,353,799 to 1,406,981	53183	Intact Phage	52	d/s of ompW	Integrase present, phage proteins, hypothetical proteins, vapA Virulence-associated protein, type II DNA methyltransferase of unknown recognition sequence; similar to Phi4 of E. coli strain EC958
Prophage 4	1,676,030 to 1,691,314	15285	Questionable phage	51.1	Creates pseudogene of ydgG, inserts into gene	Integrase present, phage proteins, hypothetical proteins
GI-serU	2,049,669 to 2,080,055	30387	Genomic Island	37.3	tRNA-serU	Integrase present, hypothetical proteins, hns homolog
GI-asnT(HPI)	2,081,214 to 2,115,137	33924	Genomic Island	57	tRNA-asnT	High pathogenicity island 99% ID and 99% query cover to GI-asnT(HPI) in E. coli strain EC958. Integrase present, enterobactin, putative adhesins, phage-like proteins, yersiniabactin
Prophage 5	2,640,543 to 2,681,186	40644	Intact Phage	48.4	Inserted d/s of yfgHI operon	Integrase present, phage proteins, hypothetical proteins
Prophage 6	2,814,530 to 2,826,728	12199	Intact Phage	49	Inserted d/s of transfer-messenger RNA gene ssrA	Integrase present, phage proteins, hypothetical proteins
GI-pheV	3,177,395 to 3,216,557	39163	Genomic Island	48.3	tRNA-pheV	Contains intact prophage. Integrase present, numerous IS, aerobactin, Sat toxin, enterobactin; similar to GI-pheV from E. coli strain EC958
GI-pheU	4,573,824 to 4,633,765	59942	Genomic Island	47.8	tRNA-pheU	Integrase present, CbtA-CbeA toxin-antitoxin system, aminoglycoside efflux pump, ethanolamine utilization protein EutJ, numerous IS, hypothetical proteins, phage-like proteins
GI-leuX	4,772,199 to 4,834,762	62564	Genomic Island	50.6	tRNA-leuX	Integrase present, numerous IS, phage-like proteins, ferric citrate transport genes fecABCDE, antigen43

## Sheet: Table_S3
Supplementary Table S3. Major regions of difference identified in Escherichia coli ST1193 strain MS10858 as compared to other E. coli complete genomes
ID	Genome coordinates	Size (bp)	GC%	Insert site	Description and virulence related or other notable genes
ROD1	122,707 to 126,891	4185	39.9	d/s of aroP	uropathogenic specific protein, small bacteriocin immunity proteins
ROD2	285,936 to 325,539	39604	54.3	u/s of dinP	Flagellar 2-locus
ROD3	377,434 to 383,428	5995	43.1	d/s of ykgH	upaB autotransporter, hyxR, type 1 fimbriae and HyxR switch regulatory protein FimX
ROD4	624,716 to 636,805	12090	49.4	d/s of ybdK	Ribose ABC transport proteins, putative oxidoreductases, hypothetical proteins; similar to EC958_ROD1 ST131 characteristic region
ROD5	1,617,401 to 1,623,942	6542	43.3	d/s of ydeP	F9-type fimbrial genes
ROD6	2,138,513 to 2,159,932	21420	49.7	u/s of yeeX	ethanolamine utilization locus
ROD7	2,171,649 to 2,193,051	21403	49.2	d/s of hisGDCBHAFI operon	O-antigen 1 region, wzz and wca genes
ROD8	2,492,320 to 2,499,655	7336	51.1	u/s of sixA; MS10858_02409	Putative fimbrial-like adhesin genes; yfcOPQRSUV operon
ROD9	2,685,767 to 2,697,775	12009	50.5	d/s of xseA	ratA-like region
ROD10	2,989,490 to 3,027,717	38228	50.7	tRNA-metX	Type VI secretion system
ROD11	3,217,822 to 3,235,977	18156	40.4	d/s of GI-pheV	Group 2 capsular locus
ROD12	3,235,977 to 3,246,321	10345	55.7	d/s of capsular locus	gspDEFGHIJKLM general secretory pathway genes (similar to Type II secretion system)
ROD13	3,706,113 to 3,716,071	9959	40.7	d/s of glpD	type 1 fimbrial-like adhesin genes
ROD14	3,795,012 to 3,804,065	9054	50.4	d/s of yhiF	hemin utilization chu locus
ROD15	3,859,115 to 3,865,179	6065	42.2	d/s of yhjW	Putative fimbrial-like adhesin genes
ROD16	3,912,987 to 3,923,404	10418	36.4	u/s of yibH	Putative outer membrane transport proteins and fimbrial-like adhesin genes
ROD17	3,930,491 to 3,936,427	5937	48.3	u/s of lldP	inner membrane protein sadB, Autotransporter adhesin ehaG
ROD18	3,951,950 to 3,964,174	12225	42.3	d/s of kbl	O-antigen 2 region, rfa genes
ROD19	4,867,453 to 4,878,788	11336	45.3	u/s of yjiA	hsdSMR genes Type I restriction modification system
d/s = downstream u/s = upstream

## Sheet: Table_S4
Supplementary Table S4. BLASTn results summary of 92,421 bp region of difference incorporated within GI-pheU of ST1193 strain MS8320
Scientific name	Max score	Total score	Query cover	E value	Percentage identity	Accession length	Accession number
Proteus mirabilis	171000	229000	1	0	0.9999	4166429	CP070572.1
Proteus mirabilis	171000	229000	1	0	0.9999	4166432	CP070569.1
Proteus mirabilis	171000	229000	1	0	0.9999	4372742	CP021694.1
Morganella morganii	171000	175000	1	0	0.9999	4237757	CP070553.1
Proteus mirabilis	171000	179000	1	0	0.9999	4105573	CP026044.1
Morganella morganii	136000	175000	1	0	0.9999	4142216	CP070524.1
Morganella morganii	134000	177000	1	0	0.9997	3975033	CP068145.1
Escherichia coli	134000	176000	1	0	0.9997	4848135	CP058661.1
Proteus mirabilis	134000	179000	1	0	0.9995	3973559	CP026059.1
Escherichia coli	134000	176000	1	0	0.9993	5081390	CP083512.1
Klebsiella pneumoniae	124000	176000	1	0	0.9998	5426917	CP027036.1
Proteus mirabilis	124000	175000	1	0	0.9998	4203751	CP053719.1
Proteus mirabilis	124000	175000	1	0	0.9997	4063606	AM942759.1
Klebsiella pneumoniae	124000	175000	1	0	0.9997	5444709	CP052404.1
Proteus mirabilis	124000	175000	1	0	0.9996	4158695	CP043332.1
Morganella morganii	124000	176000	1	0	0.9996	4221270	CP028956.1
Providencia stuartii	124000	175000	1	0	0.9995	4343403	CP044076.1
Klebsiella pneumoniae subsp. pneumoniae	124000	175000	1	0	0.9995	5439720	CP012743.1
Klebsiella pneumoniae	124000	175000	1	0	0.9995	5434278	CP025639.1
Klebsiella pneumoniae	124000	175000	1	0	0.9995	5339613	CP025090.1
Proteus mirabilis	124000	175000	1	0	0.9995	4090879	CP017082.1
Escherichia coli	124000	257000	1	0	0.9995	5183755	CP072980.1
Proteus mirabilis	124000	228000	1	0	0.9995	4200651	CP047112.1
Klebsiella pneumoniae	124000	175000	1	0	0.9995	5425329	CP052315.1
Proteus mirabilis	124000	175000	1	0	0.9995	4191021	CP020052.1
Morganella morganii	124000	176000	1	0	0.9995	4151415	CP070537.1
Klebsiella pneumoniae	124000	176000	1	0	0.9995	5547427	CP023722.1
Proteus mirabilis	124000	175000	1	0	0.9995	4131426	CP017085.1
Escherichia coli	124000	177000	1	0	0.9994	5271974	CP080120.1
Proteus mirabilis	124000	175000	1	0	0.9994	4272433	CP015347.1
Escherichia coli	120000	175000	1	0	0.9998	4954638	CP057192.1
Klebsiella quasipneumoniae	120000	175000	1	0	0.9998	5217996	CP023478.1
Providencia stuartii	120000	175000	1	0	0.9997	4373909	CP017054.1
Providencia stuartii	120000	175000	1	0	0.9997	4476038	CP071068.1
Proteus mirabilis	120000	175000	1	0	0.9996	3980098	CP029725.1
Proteus mirabilis	120000	173000	1	0	0.9996	4049470	CP041391.1
Proteus mirabilis	120000	175000	1	0	0.9994	4090308	CP042907.1
Proteus mirabilis	120000	175000	1	0	0.9994	3955473	CP026051.1
Proteus mirabilis	110000	175000	1	0	0.9998	4077315	CP026062.1
Proteus mirabilis	110000	175000	1	0	0.9998	3875274	LR134205.1
Proteus mirabilis	110000	175000	1	0	0.9996	4055152	CP021550.1
Proteus mirabilis	110000	228000	1	0	0.9994	4219380	CP029133.1
Proteus mirabilis	110000	174000	1	0	0.9988	4035539	CP068152.1
Providencia rettgeri	110000	174000	1	0	0.9985	4696377	AP022373.1
Klebsiella pneumoniae	103000	175000	1	0	0.9992	5522477	CP065447.1
Morganella morganii subsp. morganii	101000	175000	1	0	0.9997	4125669	CP064054.1
Escherichia coli	98338	176000	1	0	0.9998	4945239	CP033158.1
Providencia stuartii	98218	229000	1	0	0.9994	4391784	CP031508.1
Proteus mirabilis	98124	174000	1	0	0.9991	3957207	CP043870.1
Escherichia coli	92680	176000	1	0	0.9995	5121232	CP053251.2
Providencia stuartii	80330	175000	1	0	0.9997	4394489	CP027398.1
Proteus mirabilis	78834	176000	1	0	0.9996	3998116	CP049942.1
Klebsiella pneumoniae	73300	175000	1	0	0.9998	5345656	CP052687.1
Klebsiella pneumoniae	73300	175000	1	0	0.9998	5347795	CP052468.1
Proteus mirabilis	110000	174000	0.99	0	0.9989	4292030	CP059056.1
Proteus mirabilis	105000	194000	0.99	0	0.9994	4107982	CP044135.1
Proteus mirabilis	104000	175000	0.99	0	0.9995	3935626	CP028356.1
Proteus mirabilis	100000	224000	0.99	0	0.9972	4105149	CP044136.1
Proteus mirabilis	100000	224000	0.99	0	0.9971	4105071	CP044134.1
Proteus mirabilis	78138	205000	0.99	0	0.9996	3973423	CP086377.1
Proteus mirabilis	110000	173000	0.98	0	0.9994	4218783	CP045257.1
Proteus mirabilis	100000	169000	0.98	0	0.9972	4209445	CP021852.1
Providencia stuartii	100000	169000	0.98	0	0.9972	4418649	AP022374.1
Proteus mirabilis	100000	169000	0.98	0	0.9972	4012915	CP049941.1
Morganella morganii	56774	168000	0.98	0	0.9977	4091949	CP026651.1
Morganella morganii subsp. morganii	56774	168000	0.98	0	0.9977	4094154	CP064055.1

## Sheet: Table_S5
Supplementary Table S5. Genes encoding virulence determinants of five Australian Escherichia coli ST1193 isolates
		Locus tag
Gene (virulence determinant)	Product	MS10711	MS10860	MS10858	MS8320	MS8324
Adherence
yagV/ecpE (E. coli common pilus)	E. coli common pilus chaperone EcpE	MS10711_0322	MS10860_0321	MS10858_0322	MS8320_0323	MS8324_0322
yagW/ecpD (E. coli common pilus)	Polymerised tip adhesin of ECP fibers	MS10711_0323	MS10860_0322	MS10858_0323	MS8320_0324	MS8324_0323
yagX/ecpC (E. coli common pilus)	E. coli common pilus usher EcpC	MS10711_0324	MS10860_0323	MS10858_0324	MS8320_0325	MS8324_0324
yagY/ecpB (E. coli common pilus)	E. coli common pilus chaperone EcpB	MS10711_0325	MS10860_0324	MS10858_0325	MS8320_0326	MS8324_0325
yagZ/ecpA (E. coli common pilus)	E. coli common pilus structural subunit EcpA	MS10711_0326	MS10860_0325	MS10858_0326	MS8320_0327	MS8324_0326
ykgK/ecpR (E. coli common pilus)	Regulator protein EcpR	MS10711_0327	MS10860_0326	MS10858_0327	MS8320_0328	MS8324_0327
fdeC (Factor adherence E. coli)	Adhesin FdeC	MS10711_0337	MS10860_0336	MS10858_0337	MS8320_0338	MS8324_0337
focA (F1C fimbriae)	F1C major fimbrial subunit precursor	MS10711_0883	MS10860_0979	MS10858_0884	MS8320_0885	MS8324_0884
papX (P fimbriae)	PapX protein regulates flagellum synthesis to repress motility	MS10711_3047	MS10860_3121	MS10858_3053	MS8320_3077	MS8324_3053
papB (P fimbriae)	Regulatory protein PapB	MS10711_3051	MS10860_3124	MS10858_3057	MS8320_3080	MS8324_3056
papI (P fimbriae)	Regulatory protein PapI	MS10711_3052	MS10860_3125	MS10858_3058	MS8320_3081	MS8324_3057
upaG/ehaG (UpaG adhesin, trimeric AT)	Autotransporter/adhesin	MS10711_3801	MS10860_3872	MS10858_3770	MS8320_3794	MS8324_3769
fimB (Type 1 fimbriae)	Type 1 fimbriae Regulatory protein fimB	MS10711_4660	MS10860_4728	MS10858_4625	MS8320_4780	MS8324_4628
fimE (Type 1 fimbriae)	Type 1 fimbriae Regulatory protein fimE	MS10711_4661	MS10860_4729	MS10858_4626	MS8320_4781	MS8324_4629
fimA (Type 1 fimbriae)	Type-1 fimbrial protein A chain precursor	MS10711_4662	MS10860_4730	MS10858_4627	MS8320_4782	MS8324_4630
fimI (Type 1 fimbriae)	Fimbrin-like protein fimI precursor	MS10711_4663	MS10860_4731	MS10858_4628	MS8320_4783	MS8324_4631
fimC (Type 1 fimbriae)	Chaperone protein fimC precursor	MS10711_4664	MS10860_4732	MS10858_4629	MS8320_4784	MS8324_4632
fimD (Type 1 fimbriae)	Outer membrane usher protein fimD precursor	MS10711_4665	MS10860_4733	MS10858_4630	MS8320_4785	MS8324_4633
fimF (Type 1 fimbriae)	FimF protein precursor	MS10711_4666	MS10860_4734	MS10858_4631	MS8320_4786	MS8324_4634
fimG (Type 1 fimbriae)	FimG protein precursor	MS10711_4667	MS10860_4735	MS10858_4632	MS8320_4787	MS8324_4635
fimH (Type 1 fimbriae)	FimH protein precursor	MS10711_4668	MS10860_4736	MS10858_4633	MS8320_4788	MS8324_4636
Biofilm
flu (Antigen 43, AIDA-I type)	Antigen 43 (Ag43) phase-variable biofilm formation autotransporter	MS10711_4629	MS10860_3176	MS10858_4594	MS8320_4749	MS8324_4597
upaH (UpaH, AIDA-I type)	Autotransporter/adhesin	MS10711_1466	MS10860_1569	MS10858_1467	MS8320_1473	MS8324_1470
Capsular polysaccharide
kpsF (Group 2 capsular polysaccharide)	Polysialic acid capsule expression protein	MS10711_3123	MS10860_3193	MS10858_3090	MS8320_3113	MS8324_3089
kpsE (Group 2 capsular polysaccharide)	Capsule polysaccharide export inner-membrane protein	MS10711_3124	MS10860_3194	MS10858_3091	MS8320_3114	MS8324_3090
kpsD (Group 2 capsular polysaccharide)	Polysialic acid transport protein precursor	MS10711_3125	MS10860_3195	MS10858_3092	MS8320_3115	MS8324_3091
kpsU (Group 2 capsular polysaccharide)	3-deoxy-manno-octulosonate cytidylyltransferase	MS10711_3126	MS10860_3196	MS10858_3093	MS8320_3116	MS8324_3092
kpsC (Group 2 capsular polysaccharide)	Capsule polysaccharide export protein	MS10711_3127	MS10860_3197	MS10858_3094	MS8320_3117	MS8324_3093
kpsS (Group 2 capsular polysaccharide)	Capsule polysaccharide export protein	MS10711_3128	MS10860_3198	MS10858_3095	MS8320_3118	MS8324_3094
kfiD (K5 capsule)	UDP-glucose 6-dehydrogenase	MS10711_3129	MS10860_3199	-	-	-
kfiC (K5 capsule)	Lipopolysaccharide biosynthesis protein	MS10711_3130	MS10860_3200	-	-	-
kfiB (K5 capsule)	KfiB protein	MS10711_3132	MS10860_3202	-	-	-
kfiA (K5 capsule)	KfiA protein	MS10711_3133	MS10860_3203	-	-	-
neuD (K1 capsule)	NeuD protein involved in sialic acid synthesis	-	-	MS10858_3096	MS8320_3119	MS8324_3095
neuB (K1 capsule)	N-acylneuraminate-9-phosphate synthase	-	-	MS10858_3097	MS8320_3120	MS8324_3096
neuA (K1 capsule)	N-acylneuraminate cytidylyltransferase	-	-	MS10858_3098	MS8320_3121	MS8324_3097
neuC (K1 capsule)	UDP-N-acetylglucosamine 2-epimerase	-	-	MS10858_3099	MS8320_3122	MS8324_3098
neuE (K1 capsule)	Polysialic acid biosynthesis protein	-	-	MS10858_3100	MS8320_3123	MS8324_3099
neuS (K1 capsule)	Poly-alpha-2,8 sialosyl sialyltransferase	-	-	MS10858_3101	MS8320_3124	MS8324_3100
kpsT (Group 2 capsular polysaccharide)	Polysialic acid transport ATP-binding protein	MS10711_3134	MS10860_3204	MS10858_3102	MS8320_3125	MS8324_3101
kpsM (Group 2 capsular polysaccharide)	Polysialic acid transport protein	MS10711_3135	MS10860_3205	MS10858_3103	MS8320_3126	MS8324_3102
Effector delivery system
vat (Vacuolating autotransporter gene Vat)	Haemoglobin protease	MS10711_0319	MS10860_0318	MS10858_0319	MS8320_0319	MS8324_0319
sat (Secreted autotransporter toxin)	Aecreted auto transpoter toxin	MS10711_3067	MS10860_3140	MS10858_3073	MS8320_3096	MS8324_3072
clpV (Type 6 secretion system)	Type VI secretion ATPase, ClpV1 family	MS10711_0223	MS10860_0222	MS10858_0223	MS8320_0223	MS8324_0223
vgrG (Type 6 secretion system)	Putative type VI secretion protein	MS10711_0234	MS10860_0234	MS10858_0235	MS8320_0235	MS8324_0235
gspM (Type 2 secretion system)	Putative general secretion pathway protein YghD	MS10711_3136	MS10860_3206	MS10858_3104	MS8320_3127	MS8324_3103
gspL (Type 2 secretion system)	General secretion pathway protein L	MS10711_3137	MS10860_3207	MS10858_3105	MS8320_3128	MS8324_3104
gspK (Type 2 secretion system)	General secretion pathway protein K	MS10711_3138	MS10860_3208	MS10858_3106	MS8320_3129	MS8324_3105
gspJ (Type 2 secretion system)	General secretion pathway protein J	MS10711_3139	MS10860_3209	MS10858_3107	MS8320_3130	MS8324_3106
gspI (Type 2 secretion system)	General secretion pathway protein I	MS10711_3140	MS10860_3210	MS10858_3108	MS8320_3131	MS8324_3107
gspH (Type 2 secretion system)	General secretion pathway protein H	MS10711_3141	MS10860_3211	MS10858_3109	MS8320_3132	MS8324_3108
gspG (Type 2 secretion system)	General secretion pathway protein G	MS10711_3142	MS10860_3212	MS10858_3110	MS8320_3133	MS8324_3109
gspF (Type 2 secretion system)	General secretion pathway protein F	MS10711_3143	MS10860_3213	MS10858_3111	MS8320_3134	MS8324_3110
gspE (Type 2 secretion system)	General secretion pathway protein E	MS10711_3144	MS10860_3214	MS10858_3112	MS8320_3135	MS8324_3111
gspD (Type 2 secretion system)	General secretion pathway protein D	MS10711_3145	MS10860_3215	MS10858_3113	MS8320_3136	MS8324_3112
gspC (Type 2 secretion system)	Putative type II secretion protein GspC	MS10711_3146	MS10860_3216	MS10858_3114	MS8320_3137	MS8324_3113
Exotoxin
senB (Enterotoxin SenB/TieB)	Putative plasmid-encoded enterotoxin protein SenB	MS10711_A0086	MS10860A_0074	MS10858_A0079	MS8320A_0226	MS8324_A0061
usp (Colicin-like Usp)	Colicin	MS10711_0108	MS10860_0108	MS10858_0108	MS8320_0108	MS8324_0108
Invasion
ompA	Outer membrane protein A	MS10711_0929	MS10860_1025	MS10858_0930	MS8320_0931	MS8324_0930
ompT	Omptin outer membrane protease OmpT	MS10711_0554	MS10860_0555	MS10858_0555	MS8320_0556	MS8324_0555
aslA	Putative arylsulfatase	MS10711_3995	MS10860_4066	MS10858_3964	MS8320_3988	MS8324_3963
Nutritional/Metabolic factor
entD (Enterobactin)	Phosphopantetheinyl transferase component of enterobactin synthase multienzyme complex	MS10711_0582	MS10860_0583	MS10858_0583	MS8320_0584	MS8324_0583
fepA (Enterobactin)	Ferrienterobactin outer membrane transporter	MS10711_0583	MS10860_0584	MS10858_0584	MS8320_0585	MS8324_0584
fes (Enterobactin)	Enterobactin/ferric enterobactin esterase	MS10711_0584	MS10860_0585	MS10858_0585	MS8320_0586	MS8324_0585
entF (Enterobactin)	Enterobactin synthase multienzyme complex component, ATP-dependent	MS10711_0586	MS10860_0587	MS10858_0587	MS8320_0588	MS8324_0587
fepC (Enterobactin)	Ferrienterobactin ABC transporter ATPase	MS10711_0588	MS10860_0589	MS10858_0589	MS8320_0590	MS8324_0589
fepG (Enterobactin)	Iron-enterobactin ABC transporter permease	MS10711_0589	MS10860_0590	MS10858_0590	MS8320_0591	MS8324_0590
fepD (Enterobactin)	Ferrienterobactin ABC transporter permease	MS10711_0590	MS10860_0591	MS10858_0591	MS8320_0592	MS8324_0591
entS (Enterobactin)	Enterobactin exporter iron-regulated	MS10711_0591	MS10860_0592	MS10858_0592	MS8320_0593	MS8324_0592
fepB (Enterobactin)	Ferrienterobactin ABC transporter periplasmic binding protein	MS10711_0592	MS10860_0593	MS10858_0593	MS8320_0594	MS8324_0593
entC (Enterobactin)	Isochorismate synthase 1	MS10711_0593	MS10860_0594	MS10858_0594	MS8320_0595	MS8324_0594
entE (Enterobactin)	23-dihydroxybenzoate-AMP ligase component of enterobactin synthase multienzyme complex	MS10711_0594	MS10860_0595	MS10858_0595	MS8320_0596	MS8324_0595
entB (Enterobactin)	Isochorismatase	MS10711_0595	MS10860_0596	MS10858_0596	MS8320_0597	MS8324_0596
entA (Enterobactin)	23-dihydro-23-dihydroxybenzoate dehydrogenase	MS10711_0596	MS10860_0597	MS10858_0597	MS8320_0598	MS8324_0597
sitA (Iron/manganese transport)	Iron transport protein, periplasmic-binding protein	MS10711_1188	MS10860_1285	MS10858_1187	MS8320_1194	MS8324_1190
sitB (Iron/manganese transport)	Iron transport protein, ATP-binding component	MS10711_1187	MS10860_1284	MS10858_1186	MS8320_1193	MS8324_1189
sitC (Iron/manganese transport)	Iron transport protein, inner membrane component	MS10711_1186	MS10860_1283	MS10858_1185	MS8320_1192	MS8324_1188
sitD (Iron/manganese transport)	Iron transport protein, inner membrane component	MS10711_1185	MS10860_1282	MS10858_1184	MS8320_1191	MS8324_1187
ybtS (Yersiniabactin siderophore)	Salicylate synthase Irp9	MS10711_2020	MS10860_2146	MS10858_2043	MS8320_2050	MS8324_2024
ybtX (Yersiniabactin siderophore)	Putative signal transducer	MS10711_2021	MS10860_2147	MS10858_2044	MS8320_2051	MS8324_2025
ybtQ (Yersiniabactin siderophore)	Iinner membrane ABC-transporter YbtQ	MS10711_2022	MS10860_2148	MS10858_2045	MS8320_2052	MS8324_2026
ybtP (Yersiniabactin siderophore)	Lipoprotein inner membrane ABC-transporter	MS10711_2023	MS10860_2149	MS10858_2046	MS8320_2053	MS8324_2027
ybtA (Yersiniabactin siderophore)	Transcriptional regulator YbtA	MS10711_2024	MS10860_2150	MS10858_2047	MS8320_2054	MS8324_2028
irp2 (Yersiniabactin siderophore)	Yersiniabactin biosynthetic protein Irp2	MS10711_2025	MS10860_2151	MS10858_2048	MS8320_2055	MS8324_2029
irp1 (Yersiniabactin siderophore)	Yersiniabactin biosynthetic protein Irp1	MS10711_2027	MS10860_2153	MS10858_2050	MS8320_2057	MS8324_2031
ybtU (Yersiniabactin siderophore)	Yersiniabactin biosynthetic protein YbtU	MS10711_2028	MS10860_2154	MS10858_2051	MS8320_2058	MS8324_2032
ybtT (Yersiniabactin siderophore)	Yersiniabactin biosynthetic protein YbtT	MS10711_2029	MS10860_2155	MS10858_2052	MS8320_2059	MS8324_2033
ybtE (Yersiniabactin siderophore)	Yersiniabactin siderophore biosynthetic protein	MS10711_2030	MS10860_2156	MS10858_2053	MS8320_2060	MS8324_2034
fyuA (Yersiniabactin siderophore)	Pesticin/yersiniabactin receptor protein	MS10711_2031	MS10860_2157	MS10858_2054	MS8320_2061	MS8324_2035
iucA (Aerobactin)	Aerobactin synthesis protein IucA	MS10711_3062	MS10860_3135	MS10858_3068	MS8320_3091	MS8324_3067
iucB (Aerobactin)	Aerobactin synthesis protein IucB	MS10711_3063	MS10860_3136	MS10858_3069	MS8320_3092	MS8324_3068
iucC (Aerobactin)	Aerobactin siderophore biosynthesis protein IucC	MS10711_3064	MS10860_3137	MS10858_3070	MS8320_3093	MS8324_3069
iucD (Aerobactin)	L-lysine 6-monooxygenase IucD	MS10711_3065	MS10860_3138	MS10858_3071	MS8320_3094	MS8324_3070
iutA (Aerobactin)	ferric aerobactin receptor precusor IutA	MS10711_3066	MS10860_3139	MS10858_3072	MS8320_3095	MS8324_3071
Iha (Enterobactin receptor IrgA)	Iron-regulated outer membrane virulence protein homolog	MS10711_3080	MS10860_3153	MS10858_3086	MS8320_3109	MS8324_3084
chuS (E. coli heme uptake)	Heme oxygenase ChuS	MS10711_3686	MS10860_3757	MS10858_3654	MS8320_3678	MS8324_3653
chuA (E. coli heme uptake)	Outer membrane heme/hemoglobin receptor ChuA	MS10711_3687	MS10860_3758	MS10858_3655	MS8320_3679	MS8324_3654
chuT (E. coli heme uptake)	Periplasmic heme-binding protein ChuT	MS10711_3688	MS10860_3759	MS10858_3656	MS8320_3680	MS8324_3655
chuW (E. coli heme uptake)	Putative oxygen independent coproporphyrinogen III oxidase	MS10711_3689	MS10860_3760	MS10858_3657	MS8320_3681	MS8324_3656
chuX (E. coli heme uptake)	Putative heme-binding protein ChuX	MS10711_3690	MS10860_3761	MS10858_3658	MS8320_3682	MS8324_3657
chuY (E. coli heme uptake)	ChuY	MS10711_3691	MS10860_3762	MS10858_3659	MS8320_3683	MS8324_3658
chuU (E. coli heme uptake)	Heme permease protein ChuU	MS10711_3692	MS10860_3763	MS10858_3660	MS8320_3684	MS8324_3659
chuV (E. coli heme uptake)	ATP-binding hydrophilic protein ChuV	MS10711_3693	MS10860_3764	MS10858_3661	MS8320_3685	MS8324_3660
fecI (Ferric citrate uptake)	Probable RNA polymerase sigma factor FecI	MS10711_4620	MS10860_4478	MS10858_4585	MS8320_4740	MS8324_4588
fecR (Ferric citrate uptake)	Protein FecR	MS10711_4619	MS10860_4479	MS10858_4584	MS8320_4739	MS8324_4587
fecA (Ferric citrate uptake)	Fe(3+) dicitrate transport protein FecA	MS10711_4618	MS10860_4480	MS10858_4583	MS8320_4738	MS8324_4586
fecB (Ferric citrate uptake)	Fe(3+) dicitrate-binding periplasmic protein	MS10711_4617	MS10860_4481	MS10858_4582	MS8320_4737	MS8324_4585
fecC (Ferric citrate uptake)	Fe(3+) dicitrate transport system permease protein FecC	MS10711_4616	MS10860_4482	MS10858_4581	MS8320_4736	MS8324_4584
fecD (Ferric citrate uptake)	Fe(3+) dicitrate transport system permease protein FecD	MS10711_4615	MS10860_4483	MS10858_4580	MS8320_4735	MS8324_4583
fecE (Ferric citrate uptake)	Fe(3+) dicitrate transport ATP-binding protein FecE	MS10711_4614	MS10860_4484	MS10858_4579	MS8320_4734	MS8324_4582
Stress survival
sodA	Superoxide dismutase (Mn)	MS10711_1661	MS10860_4201	MS10858_4098	MS8320_4123	MS8324_4098
sodB	Superoxide dismutase	MS10711_1670	MS10860_1796	MS10858_1693	MS8320_1700	MS8324_1674
sodC	Superoxide dismutase (copper-zinc)	MS10711_4130	MS10860_1787	MS10858_1684	MS8320_1691	MS8324_1665

## Sheet: Table_S6
Supplementary Table S6. Quality control metrics for the Illumina short-read sequence data for the Escherichia coli strains used in this study
	Escherichia coli ST1193 strain
Characteristics	MS10711	MS10858	MS10860	MS8320	MS8324
Raw reads
Average (range) read length (bp)	149 (35 to 151)	148 (35 to 151)	148 (35 to 151)	150 (35 to 151)	150 (35 to 151)
Total reads (pairs)	5911187	3567362	3748294	3613847	3866802
No. reads unclassified (%)	16,780 (0.28)	52,048 (1.46)	7,599 (0.20)	9,153 (0.25)	9,647 (0.25)
No. reads Species #1 (%)	4,647,532 (78.62)	2,931,028 (82.16)	2,923,302 (77.99)	2,739,793 (75.81)	3,051,282 (78.91)
Species #1	Escherichia coli	Escherichia coli	Escherichia coli	Escherichia coli	Escherichia coli
No. reads Species #2 (%)	8,598 (0.15)	18,358 (0.51)	12,048 (0.32)	6,102 (0.17)	25,914 (0.67)
Species #2	Escherichia albertii	Shigella sonnei	Salmonella enterica	Salmonella enterica	Salmonella enterica
No. reads Species #3 (%)	8,101 (0.14)	6,944 (0.19)	6,470 (0.17)	5,483 (0.15)	5,486 (0.14)
Species #3	Salmonella enterica	Salmonella enterica	Klebsiella pneumoniae	Escherichia albertii	Escherichia albertii
Trimmed reads
Total trimmed reads (pairs)	5436012	3550334	3641801	3326010	3553997
Average (range) read length (bp)	146 (36 to 151)	141 (36 to 151)	145 (36 to 151)	146 (36 to 151)	147 (36 to 151)

## Sheet: Table_S7
Supplementary Table S7. Quality control metrics for the nanopore long-read sequence data for the Escherichia coli strains used in this study
	Escherichia coli ST1193 strain
Characteristics	MS10711	MS10858	MS10860	MS8320	MS8324
Raw reads
Average (range) read length (bp)	10,234 (1 to 114,986)	8,437 (1 to 136,519)	8,965 (1 to 112,682)	8,159 (1 to 113,411)	9,496 (1 to 122,477)
Total reads	91429	166359	100482	60738	104759
No. of bases	935713670	1403609943	900791308	495589708	994764585
Read length N50	20023	16532	17418	16094	18364
Median read quality	11.9	11.9	11.9	11.9	11.9
Trimmed reads
Total trimmed reads	85130	154285	94217	56430	96564
Average (range) read length (bp)	6,688 (300 to 114,986)	8,957 (300 to 136,519)	9,411 (300 to 111,872)	8,665 (300 to 113,405)	10,154 (300 to 122,477)
